# Supplementary material for: Inhibition of cGMP‐Signalling Rescues Retinal Ganglion Cells From Axotomy‐Induced Degeneration
Source: J Neurochem. 2025 Apr 24;169(4):e70072. doi: 10.1111/jnc.70072 (PMC12019586; doi:10.1111/jnc.70072)
Supplement: Supplementary file 4 — Data S2. [file JNC-169-0-s004.xlsx]

## Sheet: Citrulline 
Normality and Lognormality Tests of Anti-Citrullin C57BL6 P12	0	0,07	0,5	6	12	24	48	96	144
Test for normal distribution
Anderson-Darling test
A2*	N too small	N too small	N too small	N too small	N too small	N too small	N too small	N too small	N too small
P value
Passed normality test (alpha=0.05)?
P value summary
D'Agostino & Pearson test
K2	N too small	N too small	N too small	N too small	N too small	N too small	N too small	N too small	N too small
P value
Passed normality test (alpha=0.05)?
P value summary
Shapiro-Wilk test
W	0.7733	0.871	0.9781	0.6921	0.786	0.9171	0.9854	0.8283	Invalid input data
P value	0.033322	0.298275	0.716232	0.007895	0.06196	0.511309	0.961404	0.135023
Passed normality test (alpha=0.05)?	No	Yes	Yes	No	Yes	Yes	Yes	Yes
P value summary	*	ns	ns	**	ns	ns	ns	ns
Kolmogorov-Smirnov test
KS distance	0.2831	N too small	N too small	0.4047	0.2861	0.2151	0.1754	0.3724	1
P value	>0.1			0.007408	>0.1	>0.1	>0.1	0.022241	<0.000001
Passed normality test (alpha=0.05)?	Yes			No	Yes	Yes	Yes	No	No
P value summary	ns			**	ns	ns	ns	*	****
Number of values	6	3	3	5	5	5	5	5	5
Kruskal-Wallis test of Anti-Citrullin C57BL6 P12
Number of families	1
Number of comparisons per family	8
Q	0.05
Two-stage linear step-up procedure of Benjamini, Krieger and Yekutieli	Mean rank diff.	Discovery?	q value	Individual P Value	A-?
0 vs. 0,07	0.25	No	0.7814	0.9768	B	0,07
0 vs. 0,5	-0.08333	No	0.7814	0.9923	C	0,5
0 vs. 6	-13.22	No	0.1139	0.0723	D	6
0 vs. 12	-13.92	No	0.1139	0.0584	E	12
0 vs. 24	-25.32	Yes	0.0036	0.0006	F	24
0 vs. 48	-18.82	Yes	0.0331	0.0105	G	48
0 vs. 96	-2.917	No	0.7262	0.6917	H	96
0 vs. 144	7.583	No	0.3811	0.3025	I	144
Test details	Mean rank 1	Mean rank 2	Mean rank diff.	n1	n2
0 vs. 0,07	13.58	13.33	0.25	6	3
0 vs. 0,5	13.58	13.67	-0.08333	6	3
0 vs. 6	13.58	26.8	-13.22	6	5
0 vs. 12	13.58	27.5	-13.92	6	5
0 vs. 24	13.58	38.9	-25.32	6	5
0 vs. 48	13.58	32.4	-18.82	6	5
0 vs. 96	13.58	16.5	-2.917	6	5
0 vs. 144	13.58	6	7.583	6	5

## Sheet: NOS Activity
Normality and Lognormality Tests of NOS Activty C57BL6 P12	0	0,07	0,5	6	12	24	48	96	144
Test for normal distribution
Anderson-Darling test
A2*	N too small	N too small	N too small	N too small	N too small	N too small	N too small	N too small	N too small
P value
Passed normality test (alpha=0.05)?
P value summary
D'Agostino & Pearson test
K2	N too small	N too small	N too small	N too small	N too small	N too small	N too small	N too small	N too small
P value
Passed normality test (alpha=0.05)?
P value summary
Shapiro-Wilk test
W	N too small	0.7911	0.8627	0.8024	N too small	0.8217	0.7653	0.8421	Invalid input data
P value		0.093466	0.238145	0.120215		0.167365	0.034098	0.219558
Passed normality test (alpha=0.05)?		Yes	Yes	Yes		Yes	No	Yes
P value summary		ns	ns	ns		ns	*	ns
Kolmogorov-Smirnov test
KS distance	N too small	N too small	0.2283	N too small	N too small	N too small	N too small	N too small	N too small
P value			>0.1
Passed normality test (alpha=0.05)?			Yes
P value summary			ns
Number of values	1	3	5	3	2	3	3	3	3
Kruskal-Wallis test of NOS Activity C57BL6 P12
Number of families	1
Number of comparisons per family	8
Q	0.05
Two-stage linear step-up procedure of Benjamini, Krieger and Yekutieli	Mean rank diff.	Discovery?	q value	Individual P Value	A-?
0 vs. 0,07	-4.333	No	0.748121	0.623434	B	0,07
0 vs. 0,5	-1	No	0.950178	0.904931	C	0,5
0 vs. 6	5	No	0.748121	0.571036	D	6
0 vs. 12	5.5	No	0.748121	0.556842	E	12
0 vs. 24	8.667	No	0.684832	0.32611	F	24
0 vs. 48	12	No	0.487023	0.173937	G	48
0 vs. 96	15	No	0.374683	0.08921	H	96
0 vs. 144	18	No	0.347767	0.041401	I	144
Test details	Mean rank 1	Mean rank 2	Mean rank diff.	n1	n2
0 vs. 0,07	20	24.33	-4.333	1	3
0 vs. 0,5	20	21	-1	1	5
0 vs. 6	20	15	5	1	3
0 vs. 12	20	14.5	5.5	1	2
0 vs. 24	20	11.33	8.667	1	3
0 vs. 48	20	8	12	1	3
0 vs. 96	20	5	15	1	3
0 vs. 144	20	2	18	1	3

## Sheet: RBPMS
Normality and Lognormality Tests of RBPMS C57BL6 P12	0	0,07	0,5	6	12	24	48	96	144
Test for normal distribution
Anderson-Darling test
A2*	N too small	N too small	N too small	N too small	N too small	N too small	N too small	N too small	N too small
P value
Passed normality test (alpha=0.05)?
P value summary
D'Agostino & Pearson test
K2	N too small	N too small	N too small	N too small	N too small	N too small	N too small	N too small	N too small
P value
Passed normality test (alpha=0.05)?
P value summary
Shapiro-Wilk test
W	N too small	0.7628	0.8881	0.9982	N too small	0.8929	0.9976	0.9609	0.9561
P value		0.028479	0.34752	0.918137		0.363112	0.905563	0.814556	0.78058
Passed normality test (alpha=0.05)?		No	Yes	Yes		Yes	Yes	Yes	Yes
P value summary		*	ns	ns		ns	ns	ns	ns
Kolmogorov-Smirnov test
KS distance	N too small	N too small	0.268	N too small	N too small	N too small	N too small	0.1914	0.2534
P value			>0.1					>0.1	>0.1
Passed normality test (alpha=0.05)?			Yes					Yes	Yes
P value summary			ns					ns	ns
Number of values	1	3	5	3	2	3	3	5	5
Kruskal-Wallis test of RBPMS C57BL6 P12
Number of families	1
Number of comparisons per family	8
Q	0.05
Two-stage linear step-up procedure of Benjamini, Krieger and Yekutieli	Mean rank diff.	Discovery?	q value	Individual P Value	A-?
0 vs. 0,07	0.6667	No	0.99509	0.947704	B	0,07
0 vs. 0,5	6.2	No	0.624283	0.520236	C	0,5
0 vs. 6	9.667	No	0.529492	0.341577	D	6
0 vs. 12	9.5	No	0.529492	0.378209	E	12
0 vs. 24	12.67	No	0.446645	0.212688	F	24
0 vs. 48	17.67	No	0.230125	0.082188	G	48
0 vs. 96	22.6	No	0.080177	0.01909	H	96
0 vs. 144	24	No	0.080177	0.012812	I	144
Test details	Mean rank 1	Mean rank 2	Mean rank diff.	n1	n2
0 vs. 0,07	29	28.33	0.6667	1	3
0 vs. 0,5	29	22.8	6.2	1	5
0 vs. 6	29	19.33	9.667	1	3
0 vs. 12	29	19.5	9.5	1	2
0 vs. 24	29	16.33	12.67	1	3
0 vs. 48	29	11.33	17.67	1	3
0 vs. 96	29	6.4	22.6	1	5
0 vs. 144	29	5	24	1	5

## Sheet: TUNEL-assay
Normality and Lognormality Tests of TUNEL C57BL6 P12	0	0.07	0.50	6	12	24	48	96	144
Test for normal distribution
Anderson-Darling test
A2*	N too small	N too small	N too small	N too small	N too small	N too small	N too small	N too small	N too small
P value
Passed normality test (alpha=0.05)?
P value summary
D'Agostino & Pearson test
K2	N too small	N too small	N too small	N too small	N too small	N too small	N too small	N too small	N too small
P value
Passed normality test (alpha=0.05)?
P value summary
Shapiro-Wilk test
W	Invalid input data	0.871	0.5522	0.9231	N too small	0.8138	0.8059	0.943	0.7317
P value		0.298275	0.000131	0.463262		0.147821	0.128686	0.687076	0.019948
Passed normality test (alpha=0.05)?		Yes	No	Yes		Yes	Yes	Yes	No
P value summary		ns	***	ns		ns	ns	ns	*
Kolmogorov-Smirnov test
KS distance	N too small	N too small	0.4726	N too small	N too small	N too small	N too small	0.1856	0.3134
P value			0.000506					>0.1	>0.1
Passed normality test (alpha=0.05)?			No					Yes	Yes
P value summary			***					ns	ns
Number of values	3	3	5	3	2	3	3	5	5
Kruskal-Wallis test of TUNEL C57BL6 P12
Number of families	1
Number of comparisons per family	8
Q	0.05
Two-stage linear step-up procedure of Benjamini, Krieger and Yekutieli	Mean rank diff.	Discovery?	q value	Individual P Value	A-?
0 vs. 0.07	-6.167	No	0.311555	0.415406	B	0.07
0 vs. 0.50	-1.7	No	0.526183	0.801802	C	0.5
0 vs. 6	-13.67	No	0.074641	0.071087	D	6
0 vs. 12	-23	Yes	0.016442	0.00659	E	12
0 vs. 24	-26	Yes	0.003125	0.000595	F	24
0 vs. 48	-19.67	Yes	0.016442	0.009395	G	48
0 vs. 96	-14.6	Yes	0.04082	0.031101	H	96
0 vs. 144	-8.8	No	0.169589	0.193816	I	144
Test details	Mean rank 1	Mean rank 2	Mean rank diff.	n1	n2
0 vs. 0.07	5	11.17	-6.167	3	3
0 vs. 0.50	5	6.7	-1.7	3	5
0 vs. 6	5	18.67	-13.67	3	3
0 vs. 12	5	28	-23	3	2
0 vs. 24	5	31	-26	3	3
0 vs. 48	5	24.67	-19.67	3	3
0 vs. 96	5	19.6	-14.6	3	5
0 vs. 144	5	13.8	-8.8	3	5

## Sheet: 24 h TUNEL
Table Analyzed	24h TUNEL
Kruskal-Wallis test
P value	0.0002
Exact or approximate P value?	Approximate
P value summary	***
Do the medians vary signif. (P < 0.05)?	Yes
Number of groups	5
Kruskal-Wallis statistic	21.78
Data summary
Number of treatments (columns)	5
Number of values (total)	29
Multiple comparisions
Number of families	1
Number of comparisons per family	4
Q	0.05
Two-stage linear step-up procedure of Benjamini, Krieger and Yekutieli	Mean rank diff.	Discovery?	q value	Individual P Value	A-?
NT vs. 7-NI	7.733	Yes	0.0271	0.1033	B	7-NI
NT vs. ODQ	12.53	Yes	0.0029	0.0083	C	ODQ
NT vs. CN238	13.03	Yes	0.0029	0.006	D	CN238
NT vs. MrgX	20.83	Yes	<0.0001	<0.0001	E	MrgX
Test details	Mean rank 1	Mean rank 2	Mean rank diff.	n1	n2
NT vs. 7-NI	24.33	16.6	7.733	9	5
NT vs. ODQ	24.33	11.8	12.53	9	5
NT vs. CN238	24.33	11.3	13.03	9	5
NT vs. MrgX	24.33	3.5	20.83	9	5
Descriptive analysis
	NT	7-NI	ODQ	CN238	MrgX
Number of values	1	1	1	1	1
Minimum	1252	672.4	511.4	439.8	86.81
Maximum	1252	672.4	511.4	439.8	86.81
Range	0	0	0	0	0
Mean	1252	672.4	511.4	439.8	86.81
Std. Deviation	0	0	0	0	0
Std. Error of Mean	0	0	0	0	0
Row stats of analysis
	Mean	SD	N
NT	1252.4	503.824	9
7-NI	672.397	133.596	5
ODQ	511.419	64.6494	5
CN238	439.789	313.738	5
MrgX	86.813	109.729	5

## Sheet: 24 h RBPMS
Table Analyzed	24h RBPMS
Kruskal-Wallis test
P value	0.0392
Exact or approximate P value?	Approximate
P value summary	*
Do the medians vary signif. (P < 0.05)?	Yes
Number of groups	5
Kruskal-Wallis statistic	10.07
Data summary
Number of treatments (columns)	5
Number of values (total)	36
Multiple comparisions
Number of families	1
Number of comparisons per family	4
Q	0.05
Two-stage linear step-up procedure of Benjamini, Krieger and Yekutieli	Mean rank diff.	Discovery?	q value	Individual P Value	A-?
NT vs. 7-NI	2.256	No	0.8567	0.6759	B	7-NI
NT vs. ODQ	1.256	No	0.8567	0.8159	C	ODQ
NT vs. CN238	9.156	No	0.1886	0.0898	D	CN238
NT vs. MrgX	-11.54	No	0.1363	0.0324	E	MrgX
Test details	Mean rank 1	Mean rank 2	Mean rank diff.	n1	n2
NT vs. 7-NI	18.66	16.4	2.256	16	5
NT vs. ODQ	18.66	17.4	1.256	16	5
NT vs. CN238	18.66	9.5	9.156	16	5
NT vs. MrgX	18.66	30.2	-11.54	16	5
Descriptive analysis
	NT	7-NI	ODQ	CN238	MrgX
Number of values	1	1	1	1	1
Minimum	3410	3192	3261	2691	4449
Maximum	3410	3192	3261	2691	4449
Range	0	0	0	0	0
Mean	3410	3192	3261	2691	4449
Std. Deviation	0	0	0	0	0
Std. Error of Mean	0	0	0	0	0
Row stats of analysis
	Mean	SD	N
NT	3409.65	716.538	16
7-NI	3192.14	823.621	5
ODQ	3260.8	808.704	5
CN238	2691.2	581.018	5
MrgX	4448.71	931.22	5

## Sheet: 24 h Calretinin
Table Analyzed	24h Calretinin
Kruskal-Wallis test
P value	0.0161
Exact or approximate P value?	Approximate
P value summary	*
Do the medians vary signif. (P < 0.05)?	Yes
Number of groups	5
Kruskal-Wallis statistic	12.18
Data summary
Number of treatments (columns)	5
Number of values (total)	29
Multiple comparisions
Number of families	1
Number of comparisons per family	4
Q	0.05
Two-stage linear step-up procedure of Benjamini, Krieger and Yekutieli	Mean rank diff.	Discovery?	q value	Individual P Value	A-?
NT vs. 7-NI	3.856	No	0.4376	0.4167	B	7-NI
NT vs. ODQ	14.86	Yes	0.0055	0.0018	C	ODQ
NT vs. CN238	9.356	No	0.0768	0.0488	D	CN238
NT vs. MrgX	1.256	No	0.6232	0.7914	E	MrgX
Test details	Mean rank 1	Mean rank 2	Mean rank diff.	n1	n2
NT vs. 7-NI	20.06	16.2	3.856	9	5
NT vs. ODQ	20.06	5.2	14.86	9	5
NT vs. CN238	20.06	10.7	9.356	9	5
NT vs. MrgX	20.06	18.8	1.256	9	5
Descriptive analysis
	NT	7-NI	ODQ	CN238	MrgX
Number of values	9	5	5	5	5
Minimum
Maximum
Range
Mean	3042	2483	1235	1836	2952
Std. Deviation	922.1	277.1	498.6	1014	1095
Std. Error of Mean	307.4	123.9	223	453.7	489.5
Row stats of analysis
	Mean	SD	N
NT	3042.16	922.068	9
7-NI	2482.61	277.092	5
ODQ	1234.67	498.624	5
CN238	1836.43	1014.41	5
MrgX	2951.64	1094.65	5

## Sheet: 48 h TUNEL
Table Analyzed	48h TUNEL
Kruskal-Wallis test
P value	0.0107
Exact or approximate P value?	Approximate
P value summary	*
Do the medians vary signif. (P < 0.05)?	Yes
Number of groups	5
Kruskal-Wallis statistic	13.11
Data summary
Number of treatments (columns)	5
Number of values (total)	35
Multiple comparisions
Number of families	1
Number of comparisons per family	4
Q	0.05
Two-stage linear step-up procedure of Benjamini, Krieger and Yekutieli	Mean rank diff.	Discovery?	q value	Individual P Value	A-?
NT vs. 7-NI	-1.1	No	0.6574	0.8348	B	7-NI
NT vs. ODQ	9.8	No	0.0663	0.0631	C	ODQ
NT vs. CN238	11.5	Yes	0.046	0.0292	D	CN238
NT vs. MrgX	14.8	Yes	0.0158	0.005	E	MrgX
Test details	Mean rank 1	Mean rank 2	Mean rank diff.	n1	n2
NT vs. 7-NI	23	24.1	-1.1	15	5
NT vs. ODQ	23	13.2	9.8	15	5
NT vs. CN238	23	11.5	11.5	15	5
NT vs. MrgX	23	8.2	14.8	15	5
Descriptive analysis
	NT	7-NI	ODQ	CN238	MrgX
Number of values	1	1	1	1	1
Minimum	283.3	263.4	143.8	106.8	60.1
Maximum	283.3	263.4	143.8	106.8	60.1
Range	0	0	0	0	0
Mean	283.3	263.4	143.8	106.8	60.1
Std. Deviation	0	0	0	0	0
Std. Error of Mean	0	0	0	0	0
Row stats of analysis
	Mean	SD	N
NT	283.294	207.929	15
7-NI	263.37	123.662	5
ODQ	143.823	151.693	5
CN238	106.847	114.21	5
MrgX	60.1013	49.5248	5

## Sheet: 48 h RBPMS
Table Analyzed	48h RBPMS
Kruskal-Wallis test
P value	0.0023
Exact or approximate P value?	Approximate
P value summary	**
Do the medians vary signif. (P < 0.05)?	Yes
Number of groups	5
Kruskal-Wallis statistic	16.61
Data summary
Number of treatments (columns)	5
Number of values (total)	37
Multiple comparisions
Number of families	1
Number of comparisons per family	4
Q	0.05
Two-stage linear step-up procedure of Benjamini, Krieger and Yekutieli	Mean rank diff.	Discovery?	q value	Individual P Value	A-?
NT vs. 7-NI	-5.835	No	0.1519	0.2893	B	7-NI
NT vs. ODQ	-12.84	Yes	0.0207	0.0198	C	ODQ
NT vs. CN238	-6.635	No	0.1519	0.2282	D	CN238
NT vs. MrgX	-20.84	Yes	0.0003	0.0002	E	MrgX
Test details	Mean rank 1	Mean rank 2	Mean rank diff.	n1	n2
NT vs. 7-NI	12.76	18.6	-5.835	17	5
NT vs. ODQ	12.76	25.6	-12.84	17	5
NT vs. CN238	12.76	19.4	-6.635	17	5
NT vs. MrgX	12.76	33.6	-20.84	17	5
Descriptive analysis
	NT	7-NI	ODQ	CN238	MrgX
Number of values	1	1	1	1	1
Minimum	927.9	1222	1596	1462	2361
Maximum	927.9	1222	1596	1462	2361
Range	0	0	0	0	0
Mean	927.9	1222	1596	1462	2361
Std. Deviation	0	0	0	0	0
Std. Error of Mean	0	0	0	0	0
Row stats of analysis
	Mean	SD	N
NT	927.863	406.72	17
7-NI	1222.5	331.541	5
ODQ	1596.15	305.451	5
CN238	1462.46	880.055	5
MrgX	2361.31	369.935	5

## Sheet: 48 h Calretinin
Table Analyzed	48h Calretinin
Kruskal-Wallis test
P value	0.0026
Exact or approximate P value?	Approximate
P value summary	**
Do the medians vary signif. (P < 0.05)?	Yes
Number of groups	5
Kruskal-Wallis statistic	16.36
Data summary
Number of treatments (columns)	5
Number of values (total)	30
Multiple comparisions
Number of families	1
Number of comparisons per family	4
Q	0.05
Two-stage linear step-up procedure of Benjamini, Krieger and Yekutieli	Mean rank diff.	Discovery?	q value	Individual P Value	A-?
NT vs. 7-NI	11.7	Yes	0.0159	0.0152	B	7-NI
NT vs. ODQ	16.3	Yes	0.0015	0.0007	C	ODQ
NT vs. CN238	2.6	No	0.4126	0.5895	D	CN238
NT vs. MrgX	0	No	0.525	>0.9999	E	MrgX
Test details	Mean rank 1	Mean rank 2	Mean rank diff.	n1	n2
NT vs. 7-NI	20.6	8.9	11.7	10	5
NT vs. ODQ	20.6	4.3	16.3	10	5
NT vs. CN238	20.6	18	2.6	10	5
NT vs. MrgX	20.6	20.6	0	10	5
Descriptive analysis
	NT	7-NI	ODQ	CN238	MrgX
Number of values	1	1	1	1	1
Minimum	2538	1454	1029	2204	2598
Maximum	2538	1454	1029	2204	2598
Range	0	0	0	0	0
Mean	2538	1454	1029	2204	2598
Std. Deviation	0	0	0	0	0
Std. Error of Mean	0	0	0	0	0
Row stats of analysis
	Mean	SD	N
NT	2537.61	822.707	10
7-NI	1453.72	457.131	5
ODQ	1028.89	298.71	5
CN238	2203.71	391.528	5
MrgX	2597.71	753.082	5

[truncated: 2 more sheets: CN238 long Treatmet P12-P24 , Controls]
